# Supplementary material for: The impact of genes and environment assessed longitudinally on psychological and somatic distress in twins from ages 15 to 35 years
Source: Psychol Med. 2025 Feb 6;55:e17. doi: 10.1017/S0033291724003222 (PMC11968121; doi:10.1017/S0033291724003222)
Supplement: Gillespie et al. supplementary material 2 — Gillespie et al. supplementary material [file S0033291724003222sup002.xlsx]

## Sheet: Table S1 Descriptives
Supplementary Table S1. Summary statistics for the square root transformed SPHERE-12 somatic and psychological (anxiety and depression) distress sumscores at each 4-year age interval, the numbers of complete and incomplete twin pairs, twin pair correlations, and longitudinal polychoric phenotypic correlations.
	Summary descriptives										Complete & incomplete twin pairs					Twin pair correlations (95% confidence intervals)					Phenotypic correlations (95% confidence intervals)
											MZ twins		DZ twins
	n	mean	sd	min	max	range	skew	kurtosis	se		Complete	Singletons	Complete	Singletons		MZ	95%CI	DZ	95%CI
1. Somatic distress 12 to 15	2279	1.37	0.88	0	3.46	3.46	-0.22	-0.78	0.02		411	1	726	4		0.41	0.33,0.49	0.27	0.21,0.34		1
2. Somatic distress 16 to 19	1541	1.5	0.84	0	3.46	3.46	-0.35	-0.5	0.02		260	13	487	34		0.39	0.29,0.48	0.16	0.07,0.24		0.35 ( 0.29, 0.40)	1
3. Somatic distress 20 to 23	993	1.32	0.93	0	3.46	3.46	-0.08	-0.98	0.03		157	80	219	160		0.32	0.17,0.44	0.13	0.01,0.25		0.15 ( 0.07, 0.23)	0.34 ( 0.26, 0.40)	1
4. Somatic distress 24 to 27	997	1.2	0.95	0	3.46	3.46	0.06	-1.09	0.03		149	99	213	174		0.32	0.19,0.44	0.08	-0.06,0.21		0.21 ( 0.12, 0.29)	0.31 ( 0.24, 0.37)	0.42 ( 0.34, 0.49)	1
5. Somatic distress 28 to 31	873	1.14	0.95	0	3.46	3.46	0.17	-1.07	0.03		161	75	152	171		0.42	0.29,0.53	0.08	-0.08,0.23		0.10 (-0.02, 0.21)	0.24 ( 0.14, 0.33)	0.36 ( 0.25, 0.45)	0.41 ( 0.29, 0.51)	1
6. Somatic distress 32 to 35	609	1.04	0.94	0	3.46	3.46	0.29	-1.04	0.04		113	66	105	107		0.37	0.20,0.50	-0.01	-0.21,0.20		NA	0.21 ( 0.06, 0.35)	0.28 ( 0.14, 0.40)	0.51 ( 0.39, 0.61)	0.38 ( 0.25, 0.48)	1
7. Somatic distress 36 to 39	186	1.06	0.88	0	3.32	3.32	0.13	-0.98	0.06		33	29	25	41		0.29	-0.06,0.55	-0.01	-0.38,0.37		NA	NA	NA	NA	NA	NA
											Complete & incomplete twin pairs					Twin pair correlations (95% confidence intervals)					Phenotypic correlations (95% confidence intervals)
	Summary descriptives										MZ twins		DZ twins
	n	mean	sd	min	max	range	skew	kurtosis	se		Complete	Singletons	Complete	Singletons		MZ	95%CI	DZ	95%CI
1. Psychological distress 12 to 15	2279	0.850664	0.870663	0	3.4641	3.4641	0.521567	-0.816481	0.018238		411	1	726	4		0.4	0.32,0.47	0.27	0.20,0.34		1
2. Psychological distress 16 to 19	1541	0.890818	0.903144	0	3.4641	3.4641	0.490407	-0.918548	0.0230068		260	13	487	34		0.27	0.15,0.38	0.15	0.07,0.24		0.26 (0.20, 0.32)	1
3. Psychological distress 20 to 23	993	0.933964	0.972307	0	3.4641	3.4641	0.522523	-0.935328	0.0308552		157	80	219	160		0.32	0.17,0.45	0.15	0.02,0.27		0.22 (0.13, 0.29)	0.30 (0.23, 0.37)	1
4. Psychological distress 24 to 27	997	0.871127	1.00771	0	3.4641	3.4641	0.677524	-0.883372	0.0319144		149	99	213	174		0.3	0.16,0.43	0.17	0.03,0.29		0.17 (0.08, 0.25)	0.38 (0.31, 0.43)	0.41 (0.32, 0.49)	1
5. Psychological distress 28 to 31	873	0.823219	0.968173	0	3.4641	3.4641	0.762646	-0.633974	0.0327677		161	75	152	171		0.29	0.14,0.43	0.1	-0.05,0.25		0.10 (0.00, 0.20)	0.27 (0.17, 0.36)	0.36 (0.26, 0.45)	0.48 (0.38, 0.57)	1
6. Psychological distress 32 to 35	609	0.671508	0.909008	0	3.4641	3.4641	1.02154	-0.169767	0.0368349		113	66	105	107		0.34	0.17,0.49	0.08	-0.11,0.27		NA	0.33 (0.17, 0.46)	0.34 (0.23, 0.45)	0.45 (0.31, 0.56)	0.46 (0.35, 0.56)	1
7. Psychological distress 36 to 39	186	0.661927	0.916823	0	3.31662	3.31662	0.976158	-0.458396	0.0672247		33	29	25	41		0.05	-0.33,0.40	0.08	-0.30,0.43		NA	NA	NA	NA	NA	NA

## Sheet: Table S2 Univariate results
Supplementary Table S2. Univariate modeling fitting comparisons between the reference ACE and the AE, CE, and E nested sub-models for Psychological and pscyhological distress at each age-interval. Results also include standardized variance components for the A, C and E influences & their 95 % confidence intervals.
Variable	Model	ep	-2LL	df	Δ-2LL	Δdf	p	AIC	A (95%CI)	C (95%CI)	E (95%CI)		Variable	Model	ep	-2LL	df	Δ-2LL	Δdf	p	AIC	A (95%CI)	C (95%CI)	E (95%CI)
1. Psychological distress 12 to 15	ACE	4	7083.48	2275	-	-	-	7091.48	0.32 (0.20, 0.44)	0.42 (0.31, 0.53)	0.26 (0.22, 0.30)		1. Psychological distress 12 to 15	ACE	4	6396.26	2275	-	-	-	6404.26	0.33 (0.17, 0.50)	0.25 (0.11, 0.38)	0.41 (0.36, 0.47)
	AE	3	7123.76	2276	40.28	1	0	7129.76	0.75 (0.72, 0.78)	-	0.25 (0.22, 0.28)			AE	3	6408.39	2276	12.13	1	0.0005	6414.39	0.61 (0.56, 0.66)	-	0.39 (0.34, 0.44)
	CE	3	7111.04	2276	27.56	1	0	7117.04	-	0.66 (0.62, 0.70)	0.34 (0.30, 0.38)			CE	3	6411.8	2276	15.54	1	0.0001	6417.8	-	0.49 (0.44, 0.54)	0.51 (0.46, 0.56)
	E	2	7633.41	2277	549.93	2	0	7637.41	-	-	1.00 (1.00, 1.00)			E	2	6691.48	2277	295.22	2	0	6695.48	-	-	1.00 (1.00, 1.00)
2. Psychological distress 16 to 19	ACE	4	5012.78	1537	-	-	-	5020.78	0.42 (0.27, 0.59)	0.36 (0.20, 0.50)	0.22 (0.18, 0.26)		2. Psychological distress 16 to 19	ACE	4	4692.91	1537	-	-	-	4700.91	0.38 (0.16, 0.59)	0.19 (0.01, 0.36)	0.43 (0.36, 0.51)
	AE	3	5029.47	1538	16.69	1	0	5035.47	0.78 (0.74, 0.82)	-	0.22 (0.18, 0.26)			AE	3	4697.14	1538	4.22	1	0.0399	4703.14	0.59 (0.52, 0.65)	-	0.41 (0.35, 0.48)
	CE	3	5044.83	1538	32.05	1	0	5050.83	-	0.68 (0.63, 0.73)	0.32 (0.27, 0.37)			CE	3	4704.09	1538	11.17	1	0.0008	4710.09	-	0.45 (0.39, 0.52)	0.55 (0.48, 0.61)
	E	2	5363.56	1539	350.77	2	0	5367.56	-	-	1.00 (1.00, 1.00)			E	2	4848	1539	155.08	2	0	4852	-	-	1.00 (1.00, 1.00)
3. Psychological distress 20 to 23	ACE	4	3336.54	988	-	-	-	3344.54	0.60 (0.35, 0.88)	0.10 (-0.16, 0.33)	0.30 ( 0.24, 0.38)		3. Psychological distress 20 to 23	ACE	4	3176.5	988	-	-	-	3184.5	0.58 (0.29, 0.90)	0.03 (-0.26, 0.28)	0.39 (0.31, 0.49)
	AE	3	3337.13	989	0.58	1	0.4456	3343.13	0.70 (0.63, 0.76)	-	0.30 (0.24, 0.37)			AE	3	3176.54	989	0.04	1	0.8486	3182.54	0.61 (0.52, 0.69)	-	0.39 (0.31, 0.48)
	CE	3	3357.83	989	21.29	1	0	3363.83	-	0.55 (0.47, 0.62)	0.45 (0.38, 0.53)			CE	3	3190.99	989	14.49	1	0.0001	3196.99	-	0.46 (0.37, 0.54)	0.54 (0.46, 0.63)
	E	2	3477.11	990	140.57	2	0	3481.11	-	-	1.00 (1.00, 1.00)			E	2	3268.72	990	92.21	2	0	3272.72	-	-	1.00 (1.00, 1.00)
4. Psychological distress 24 to 27	ACE	4	3323.11	993	-	-	-	3331.11	0.43 (0.18, 0.71)	0.23 (-0.02, 0.45)	0.33 ( 0.27, 0.42)		4. Psychological distress 24 to 27	ACE	4	3197.52	993	-	-	-	3205.52	0.32 (0.02, 0.62)	0.23 (-0.04, 0.46)	0.46 (0.37, 0.57)
	AE	3	3326.41	994	3.31	1	0.0689	3332.41	0.68 (0.60, 0.74)	-	0.32 (0.26, 0.40)			AE	3	3200.34	994	2.83	1	0.0928	3206.34	0.56 (0.47, 0.64)	-	0.44 (0.36, 0.53)
	CE	3	3334.14	994	11.04	1	0.0009	3340.14	-	0.56 (0.48, 0.62)	0.44 (0.38, 0.52)			CE	3	3201.77	994	4.26	1	0.0391	3207.77	-	0.46 (0.37, 0.53)	0.54 (0.47, 0.63)
	E	2	3458.19	995	135.08	2	0	3462.19	-	-	1.00 (1.00, 1.00)			E	2	3284.29	995	86.77	2	0	3288.29	-	-	1.00 (1.00, 1.00)
5. Psychological distress 28 to 31	ACE	4	2841.85	868	-	-	-	2849.85	0.61 ( 0.34, 0.92)	0.09 (-0.21, 0.34)	0.30 ( 0.24, 0.38)		5. Psychological distress 28 to 31	ACE	4	2696.22	868	-	-	-	2704.22	0.49 (0.14, 0.85)	0.04 (-0.28, 0.33)	0.47 ( 0.38, 0.59)
	AE	3	2842.23	869	0.38	1	0.5384	2848.23	0.70 (0.63, 0.76)	-	0.30 (0.24, 0.37)			AE	3	2696.29	869	0.07	1	0.7858	2702.29	0.53 (0.42, 0.62)	-	0.47 (0.38, 0.58)
	CE	3	2861.5	869	19.65	1	0	2867.5	-	0.56 (0.48, 0.63)	0.44 (0.37, 0.52)			CE	3	2703.62	869	7.4	1	0.0065	2709.62	-	0.41 (0.31, 0.50)	0.59 (0.50, 0.69)
	E	2	2971.67	870	129.82	2	0	2975.67	-	-	1.00 (1.00, 1.00)			E	2	2756.47	870	60.25	2	0	2760.47	-	-	1.00 (1.00, 1.00)
6. Psychological distress 32 to 35	ACE	4	1937.62	605	-	-	-	1945.62	0.77 (0.37, 1.23)	-0.12 (-0.56, 0.25)	0.35 ( 0.27, 0.45)		6. Psychological distress 32 to 35	ACE	4	1770.07	605	-	-	-	1778.07	0.66 (0.21, 1.12)	-0.13 (-0.55, 0.25)	0.47 (0.36, 0.61)
	AE	3	1937.99	606	0.37	1	0.5438	1943.99	0.65 (0.54, 0.73)	-	0.35 (0.27, 0.46)			AE	3	1770.48	606	0.41	1	0.523	1776.48	0.52 (0.38, 0.63)	-	0.48 (0.37, 0.62)
	CE	3	1953.24	606	15.62	1	0.0001	1959.24	-	0.51 (0.40, 0.60)	0.49 (0.40, 0.60)			CE	3	1778.58	606	8.51	1	0.0035	1784.58	-	0.38 (0.26, 0.49)	0.62 (0.51, 0.74)
	E	2	2013.96	607	76.33	2	0	2017.96	-	-	1.00 (1.00, 1.00)			E	2	1809.86	607	39.79	2	0	1813.86	-	-	1.00 (1.00, 1.00)
Note: A = additive genetic, C = common or shared environment, E = non-shared environment, ep = number of estimated parameters, -2LL = -2 x log-likelihood, Δ-2LL = change in -2 x log-likelihood, Ddf = change in degrees of freedom, AIC = Akaike Information Criteria, & 95%CI = 95% confidence intervals.

## Sheet: Table S3
Table S3. Standard variance components as well as additive genetic and non-shared environmental correlations under the best fitting multivariate autoregression 'AE' models for somatic and psychological distress. Additve genetic correlations are below the diagonal. All estimates include 95% confidences intervals.
	Standardized variance components				Additive genetic (below diagonal) & non-shared environmental correlations
	Additive genetic	Shared environment	Non-shared environment		1.	2.	3.	4.	5.	6.
1. Somatic distress 12 to 15	0.22 ( 0.10, 0.36)	0.18 ( 0.07, 0.27)	0.60 ( 0.54, 0.67)		1	0.09 ( 0.00, 0.19)	0.08 ( 0.00, 0.16)	0.07 ( 0.00, 0.15)	0.07 ( 0.00, 0.16)	0.06 ( 0.00, 0.17)
2. Somatic distress 16 to 19	0.29 ( 0.18, 0.40)	0.02 (-0.07, 0.09)	0.70 ( 0.62, 0.78)		0.73 ( 0.51, 0.97)	1	0.16 ( 0.06, 0.26)	0.14 ( 0.04, 0.24)	0.13 ( 0.03, 0.25)	0.12 ( 0.01, 0.27)
3. Somatic distress 20 to 23	0.35 ( 0.24, 0.44)	-	0.65 ( 0.56, 0.76)		0.50 ( 0.32, 0.72)	0.68 ( 0.51, 0.90)	1	0.23 ( 0.10, 0.34)	0.21 ( 0.11, 0.32)	0.19 ( 0.05, 0.32)
4. Somatic distress 24 to 27	0.33 ( 0.22, 0.43)	-	0.67 ( 0.57, 0.78)		0.41 ( 0.24, 0.63)	0.56 ( 0.38, 0.79)	0.82 ( 0.65, 1.02)	1	0.29 ( 0.16, 0.42)	0.26 ( 0.10, 0.43)
5. Somatic distress 28 to 31	0.36 ( 0.26, 0.45)	-	0.64 ( 0.55, 0.74)		0.32 ( 0.16, 0.58)	0.43 ( 0.25, 0.73)	0.64 ( 0.43, 0.89)	0.78 ( 0.58, 1.02)	1	0.25 ( 0.12, 0.39)
6. Somatic distress 32 to 35	0.34 ( 0.19, 0.47)	-	0.66 ( 0.53, 0.81)		0.27 ( 0.12, 0.54)	0.37 ( 0.18, 0.68)	0.54 ( 0.32, 0.83)	0.66 ( 0.43, 0.95)	0.85 ( 0.66, 1.10)	1
1. Psychological distress 12 to 15	0.29 ( 0.15, 0.43)	0.11 ( 0.01, 0.22)	0.60 ( 0.54, 0.67)		1	0.04 (-0.05, 0.13)	0.03 (-0.05, 0.11)	0.03 (-0.05, 0.11)	0.03 (-0.05, 0.11)	0.03 (-0.06, 0.12)
2. Psychological distress 16 to 19	0.24 ( 0.13, 0.35)	0.02 (-0.05, 0.10)	0.74 ( 0.66, 0.82)		0.84 ( 0.60, 1.16)	1	0.24 ( 0.14, 0.33)	0.22 ( 0.12, 0.31)	0.21 ( 0.10, 0.32)	0.23 ( 0.09, 0.38)
3. Psychological distress 20 to 23	0.29 ( 0.16, 0.39)	-	0.71 ( 0.61, 0.84)		0.56 ( 0.36, 0.88)	0.67 ( 0.46, 1.01)	1	0.29 ( 0.18, 0.40)	0.28 ( 0.18, 0.38)	0.30 ( 0.19, 0.42)
4. Psychological distress 24 to 27	0.30 ( 0.20, 0.39)	-	0.70 ( 0.61, 0.80)		0.42 ( 0.24, 0.68)	0.50 ( 0.31, 0.79)	0.75 ( 0.58, 0.95)	1	0.34 ( 0.23, 0.45)	0.37 ( 0.23, 0.50)
5. Psychological distress 28 to 31	0.27 ( 0.17, 0.37)	-	0.73 ( 0.63, 0.83)		0.35 ( 0.17, 0.65)	0.42 ( 0.22, 0.76)	0.62 ( 0.42, 0.87)	0.83 ( 0.62, 1.11)	1	0.37 ( 0.23, 0.51)
6. Psychological distress 32 to 35	0.34 ( 0.20, 0.47)	-	0.66 ( 0.53, 0.80)		0.26 ( 0.11, 0.55)	0.31 ( 0.14, 0.64)	0.46 ( 0.27, 0.72)	0.62 ( 0.40, 0.91)	0.75 ( 0.54, 1.00)	1
